# Supplementary material for: Ion-Channel-Targeting Drugs for Chikungunya Virus
Source: Molecules. 2025 Oct 1;30(19):3942. doi: 10.3390/molecules30193942 (PMC12525687; doi:10.3390/molecules30193942)
Supplement: Supplementary file 1 [file molecules-30-03942-s001.zip]

Archive with 1 entries (1 files):
- molecules-3857447-supplementary.pdf
